# Supplementary material for: Preparation and Immune Effect of HEV ORF2 P206@PLGA Nanoparticles
Source: Nanomaterials (Basel). 2022 Feb 10;12(4):595. doi: 10.3390/nano12040595 (PMC8878542; doi:10.3390/nano12040595)
Supplement: Supplementary file 1 [file nanomaterials-12-00595-s001.zip]

Archive with 1 entries (1 files):
- nanomaterials-1540037-supplementary.pdf
